# Supplementary material for: Characterization of highly efficient heavy-ion mutagenesis in Arabidopsis thaliana
Source: BMC Plant Biol. 2011 Nov 15;11:161. doi: 10.1186/1471-2229-11-161 (PMC3261129; doi:10.1186/1471-2229-11-161)
Supplement: Additional file 1 — Primers used for HRM. [file 1471-2229-11-161-S1.XLS]

## Sheet: Sheet1
Target	Primer F	Sequence	Primer R	Sequence
HY1	HY1-1F	AAACAAACGAACCAGAAATCCTA	HY1-1R	GAAAGTCGAGGAGATTTAGAGC
	HY1-2F	GACCCATACTATTAAAAATATAACTGTCAC	HY1-2R	CTTGAAGGAATAGAGAAGAGGGA
	HY1-3F	CATCGTTATCTTCATTTGGAAACA	HY1-3R	CAGAATCTGAATCCTAGGTCG
	HY1-4F	TTTAGCTCCGATTTCTTCATCCTTA	HY1-4R	TTGATCTTTAGTATGAAGTCTCATAGCCA
	HY1-5F	AGAAGAGGTATCCTGGAGAAT	HY1-5R	CAATCAACCCATAACAAGAAGATAAG
	HY1-6F	TCCAATTTCCCAACTTGTGAG	HY1-6R	TCAATTCATATCAAACCATCACTATAAGTC
	HY1-7F	TTTGATTCATTCAGATTCTATTGGCT	HY1-7R	CAACCAACAACTCAATCCAAG
	HY1-7F-2	CCTTTGCCTCATTTCTTATGT	HY1-7R-2	GAATAAGAGATAACGTTAAGATTGAAAGTC
	HY1-8F	TTGTGAAATCTAACTGAATGTTACCG	HY1-8R	CCTTGTTCCTTGAACCACT
	HY1-9F	CATGATCTAATTCTGCATACTGTTT	HY1-9R	TACCTTTCTGCCAATCATTCG
	HY1-10F	ATTCATTTGTCACTTCTACAACATCT	HY1-10R	ATACTTGAACGATTTCTCAGTCT
	HY1-11F	GGGAGAAACTGAACAAGGT	HY1-11R	AACTTAGTAACAGCTTTGAAGCA
HY2	HY2-1F	TTTAGTTGGATAAACACAAAAATTTTCTT	HY2-1R	GAATTTCAACATCCGTCCGA
	HY2-2F	GGATGTGGGCCCTATAGT	HY2-2R	TTTGGTGCCTTGAAGCAT
	HY2-3F	TGAGTCTTGTTGTAATGGCTTTATC	HY2-3R	TTCACAGCAAGAAACAATGAGAAATA
	HY2-4F	GTTCTTGAACCTTCACATCTCCA	HY2-4R	ATTGTCTCATTCTCTATTGCCATAC
	HY2-5F	GTAAGACCGAACTTCAAATGC	HY2-5R	TACAACTATGTTAACGTTGGTAGATG
	HY2-6F	ATGATACTCCCATATTCTGTGCTA	HY2-6R	GTGTATTCTTGTGGTCACCTC
	HY2-7F	TTGACTGACCAGACGGA	HY2-7R	CGCAGAGAACAAAGCCTTA
	HY2-8F	GCCTTTGGTGATGTGGACTA	HY2-8R	TGTCTGTTCAAACATGCAAATTAC
	HY2-9F	TGTGAAGCACAACACAAGT	HY2-9R	AAATCCCTTAGCAGCTCC
	HY2-10F	CCATTATTAATTAGCTTGTGAAGATGTTG	HY2-10R	TTCCTACTTCCCTAAGTTCACG
HY3	HY3-1F	AATCTCTCCCTCACATTAAACG	HY3-1R	GAATTGAGATCGGAGATAAGTGGA
	HY3-2F	TTTGTTATCTCTCTCTATCTGAGAGG	HY3-2R	GACTCCGGAAACCATGCC
	HY3-3F	TAAATCCTTCCTTGTCTCAAGGTAA	HY3-3R	AGTAGTCGAATGATTTCCCTG
	HY3-4F	TCGACGCAAGACTCCAC	HY3-4R	ACAGATTGAGGCATAATCCCTA
	HY3-5F	GTTTCCGGATCATCGGTTACA	HY3-5R	ACATCAATCCTATGAAGAATGGC
	HY3-6F	TTCCAAGAATACTGGTAAACCGT	HY3-6R	TACTCTCAGCTACAACTTCTCC
	HY3-7F	GGACTTGACTGGTTATGATCG	HY3-7R	AGTAGAACCAACCAAGCAC
	HY3-8F2	GGACGATAGGCTAACTCAG	HY3-8R2	CACAAGCATACCTTAGCGG
	HY3-9F	GGTTTGGTTGTTTGCCATC	HY3-9R2	ACTTCACTAGGAGCAACACC
	HY3-10F	CCAGTATCATGGACTTAGTGAAAT	HY3-10R	CAGTGTGAGATCGAAACCAAA
	HY3-11F	GATGCTGTGTGCGGTAT	HY3-11R	CCACACCATCCACAACTTTAGA
	HY3-12F	GGAAATGGATGCGATTCACT	HY3-12R	CTGTCAACTCTGCAATCTTAGC
	HY3-13F	TGCATCAATGGATGGAACG	HY3-13R	TTGCTGGAACAAGCATTCAC
	HY3-14F	CCCGAACTACAAGGGAAAG	HY3-14R	CGAGACCAACCCGTAAG
	HY3-15F	CTGCTGACGAGAACACG	HY3-15R	TCGGGATTTGCAAGAAACAGA
	HY3-16F	TGCAAACAAGCGGGTTAG	HY3-16R	AGAAACACTTGTTTCAAGTAACTG
	HY3-17F	CTCATTGTTGGAGGCCAC	HY3-17R	GCTTGACTTACAATCGCGT
	HY3-18F	CATTGATCAGTTCATTTGTGCTAA	HY3-18R	CAATGAAATGTACCTGAATTCTGTG
	HY3-19F	GAGATCCATTTAAGCCAACTTTCAA	HY3-19R	AAACTAATCTAGGTTCCAACTAAACAATA
	HY3-20F	AGGCGTTTAAAGAATTTGAGG	HY3-20R	GCCATTCTGCAAACAACGA
	HY3-21F	TTCATGTGTTGGTGTCTTTGTTA	HY3-21R	TCAGCATCATGTCACCACTT
HY4	HY4-1F	CCTCTCTCTATCAACCTCCAAT	HY4-1R	TCTCTCTCTCTGAGTGCCT
	HY4-2F	GAATAATTCCCAAAAGTATAGTTGCAT	HY4-2R2	TACAACCACCAGAACCACAA
	HY4-3F	TTTATGTGATTATTGGCAAAGAAAAGT	HY4-3R	AAGCTGAGCCAAACTGT
	HY4-4F	GAAGGACACTATCATCCAGG	HY4-4R	TCATTTCCAGATCATCTTATTCCACA
	HY4-5F	TCTTATGGGTTATGTTTTGTTTGATGTA	HY4-5R	GGAAGAAGAGGAGACTCAGG
	HY4-6F	GGAGAGATGTCTTAGTATGCCT	HY4-6R	CGTTGTGAGAGCTTTATCACCATTA
	HY4-7F	GCAATGCACTTCTGGCTC	HY4-7R	ACTTATGTACCTAGAATACTCCCT
	HY4-8F	GGCAAACGAAGGAAACGAG	HY4-8R	ATGCAACCAACCAGTAGC
	HY4-9F	TGCCGGGATGAGAGAGTTA	HY4-9R	ATTTGGATCAAACTTGTACCCTT
	HY4-10F	GGAGTTTGATCGCATAGATAACC	HY4-10R	CTAGTTGCCACATCTGTGAAA
	HY4-10F-2	CTCTACCAATTGTAGGATTAGACGA	HY4-10R-2	TTCAGGTCTGATCAAAGAAGAAGT
	HY4-11F	CGAAGAAGGACTTGGAGATT	HY4-11R	CTGAGCTTGGTTGGTGT
	HY4-12F	GAGATAGCAGAGCAGAGGT	HY4-12R	TTCTGCAAGTAGCTAGACGTT
	HY4-13F	CTCAGAGCAGTTCCCTAGT	HY4-13R	GGCTAGACAAGTGTGCC
	HY4-14F	TTCCTACACAATTCAAATAAATCGTCG	HY4-14R	CCGTACCAAATGTACTCGG
GL1	GL1-F1	TTCCGATCCCACTTTGTTG	GL1-R1	TGGCAGTTGGTTTAATTGTATCTAT
	GL1-F2	ATAGTATTTAGATATTGCCAGAGGAGAA	GL1-R2	AGAGAGAGAAAGAGATTATGAGTAGTGAA
	GL1-F3	ACGTATTGATGTGAGTGTATATATAAGC	GL1-R3	TTGGCCAGTGCCATGAT
	GL1-F4	AGAAGACAACATCCTTATGGAC	GL1-R4	CCTTTGTTCACATTAGGGCTC
	GL1-F5	GTTGTAGACTGAGATGGATGAATTAT	GL1-R5	TTGCAAGTAAGAAAATCCTTCAATTAG
	GL1-F6	TAAACAAAGATTTGGCCGGT	GL1-R6	GGTTGAGTTTCATTGAAGAGAAGAC
	GL1-F7	GAAGAAGAAAAGAGTTGCACAAG	GL1-R7	GAATGCATATTTATATACATAGAGAGGATT
	GL1-F8	TCGTGCAAACAGTCACTTC	GL1-R8	GACTTGGTTATCTGTTCTTCCC
	GL1-F9	CAAATTCAGATGGTCTTTGATAGCTAA	GL1-R9	CGAAGCTGATACGACGC
	GL1-F10	AAATATCTACGAGAATATAGCCAAGAG	GL1-R10	ATTCAAAGACAAATTCAAAACATCAAC
GL2	GL2-F1	GCTGAAATTGGAAGGCTGATA	GL2-R1	TTCCATTTCTCTACTGCTCTTGAC
	GL2-F2	TAGCCAAAATATATAAAACCGTAAAAGGAC	GL2-R2	TCTCTTCCCTCTTCTCCTCG
	GL2-F3	GAGAGATAATATATAAGGAAGAAGGAGTG	GL2-R3	AGCCTGTATATATTCCTATCTCCATTAAA
	GL2-F4	ACATACATGTACTTGCTAGCTC	GL2-R4	TTCTCTTATTAGTGCCCTTGTTTC
	GL2-F5	GAGGAAGAGGAGGACGG	GL2-R5	ATGTTTCTTGATAGAAGCTAGCC
	GL2-F6	TCCTTACCTAGCTAACTAATTAAACCC	GL2-R6	AATTGAAGGTGCGTAATTGAGA
	GL2-F7	TCGGTATATACTGTAGTACTTAATTAGTGG	GL2-R7	ACAAATTAACACTTTATTGTTTAAGCCT
	GL2-F8	TGTAGGTACATGCGCGT	GL2-R8	CAGAACTTGACCTGGCGA
	GL2-F9	GCTGAGCAAGCAACTAGG	GL2-R9	AGGTGGAGATCATCGGG
	GL2-F10	TCCAAGGCTAATTCCTCCTG	GL2-R10	CTTCTGGAGTTCAAGGGT
	GL2-F11	CCTCGAGAAGTCCCGTAT	GL2-R11	CCACGTCCATGAAACTCTG
	GL2-F12	GAAGCATCTAGAGATGCGGG	GL2-R12	TACTCACCAGCTGAATAGCC
	GL2-F13	GAAGGGCCTTCACGGAT	GL2-R13	TCCGTGTTGCTGTCCTC
	GL2-F14	CCTGAGAAATGGGCAATAGT	GL2-R14	CATGAAGAAGACAAGGCGT
	GL2-F15	TCCTTAGTCAACACCGGTTT	GL2-R15	GTGTCATTCTCTGAGCCATC
	GL2-F15-2	CGGGAGAAAGAGTGTGC	GL2-R15-2	CCGACGAGCTTCATCTCTAAA
	GL2-F16	CTTCTTCTTCGCTGTGGTTAC	GL2-R16	GCCTAGACAGATTTAGAGGAGGA
	GL2-F17	GGCAACTCAGTGGCAAT	GL2-R17	TTACCAGTGGCCGTGAC
	GL2-F18	CCCTCTGGATTCTCAATCATAC	GL2-R18	ATCTGCTGTGACTTGTCATC
	GL2-F19	GGAATCCGTGACAAACCTC	GL2-R19	TTCTACGGTTCTTGCTCCTC
TTG1	TTG1-F1	GGTTTGCTTTAATATAAACACTAAAGGG	TTG1-R1	ACGTTAAGAGCTATAGAATGGC
	TTG1-F2	TTTCATGTCATCCTAGTGATCCAATA	TTG1-R2	ATGGAAATGTGTGGTGCT
	TTG1-F3	TCGTCGTGAAGAAGCCAA	TTG1-R3	GGGAGAGGCTTAACGGTC
	TTG1-F4	CAACAACCGCATCGACA	TTG1-R4	TCGTTCCAATCGAAGGAAGT
	TTG1-F5	GTCGAGCCAATCTCGGT	TTG1-R5	GCTGAGGACTCTCGTAAATG
	TTG1-F6	TCTCTGCTGATGGATCCG	TTG1-R6	CATCACCACCAGAACAAATATGTTTA
	TTG1-F7	CCTGTTGCTGAGCTTGAAA	TTG1-R7	AGAAACTCTCACCTCAAACTCTA
PID	PID1-F1	TCCAACACTTCTCCTTCTTCCATCTC	PID1-R1	GCAACTCTCTGTTCCGCTGCTT
	PID1-F2	GCGATGTTACGAGAATCAGACGGTG	PID1-R2	TCTCTTCTTCGTCTCCGGCTAGA
	PID1-F3	ACATCGGAACAGTTTACTTATGCC	PID1-R3	GAGGTTGTCTATGACGGAGAGAGTG
	PID1-F4	GTTATGGAATATTGCTCCGGTGGTGA	PID1-R4	CCGACATGATAAGAACAGGTCTGTTC
	PID1-F5	ACTCTGTTCACATTTGTTATCTTGTTCTG	PID1-R5	AGTCGGAGCATAGAGAGAGGTCAA
	PID1-F6	ATCCGACGGTCACATTATGCTCTCT	PID1-R6	AACGGCATTACCATGTGATCCACCT
	PID1-F7	TACGCATGAATACGTGGCACCAGAA	PID1-R7	CACTTTAACCTCCGCCGCACCTC
	PID1-F8	CGGGTTGCTTAACAAAGATCCGACT	PID1-R8	GGACAGCTTCGAGGGAATATGTA
