# Supplementary material for: Characterization of highly efficient heavy-ion mutagenesis in Arabidopsis thaliana
Source: BMC Plant Biol. 2011 Nov 15;11:161. doi: 10.1186/1471-2229-11-161 (PMC3261129; doi:10.1186/1471-2229-11-161)
Supplement: Additional file 2 — Primers used for other PCR analyses. [file 1471-2229-11-161-S2.XLS]

## Sheet: Sheet1
Primer name	Sequence		Position
Primers for detrmining the mutation in the C30-273-var1 mutant
VAR2-F1	TTGTGTCGGTTAATGCTTCTTCACT		Chr2:13173513-37
VAR2-R1	AGAGTTATGCAGCGACGGAGATTA		Chr2:13174450-73
VAR2-F2	TTCTCCTCTCTTTCTCTCCATCCTC		Chr2:13174326-50
VAR2-R2	ATCAGGCTCCAGCATAACTAATGTG		Chr2:13176611-35
VAR2-R2s2	AACACAGAACCTTGATCTTCCTGAG		Chr2:13175173-97
VAR2-F2s	ATGGGAAGAAGAAGCAAGAAGGAAG		Chr2:13174843-67
VAR2-R2s	AAGTAAGCACAAGCTCTAGGAGTAG		Chr2:13175909-33
VAR2-F2s3	GTAGGCAAAGAGGAACCGGAATTGG		Chr2:13175686-710
VAR2-F3	CTACTCCTAGAGCTTGTGCTTACTT		Chr2:13175909-33
VAR2-R3-3	GGTGAAGAAAGAGCAGAACGAGAGA		Chr2:13177586-710
VAR2-F3-3	TGACTCCAGGACATGATGCTGTGC		Chr2:13176355-88
VAR2-R3	CTGCTTAGCTCTGGAATGCTACTAT		Chr2:13177416-40
Primers for detrmining the mutation in the C-48-amp1 and C30-148-amp1 mutants
amp1F1	CTCGAAGAAAGTATTTGTCCTTTGC		Chr3:20254613-37
amp1F2	TTGCGACTCTCCATATCTCGTGC		Chr3:20254898-921
amp1F3	CTACCTGCAATTGGTCTGCATAAGA		Chr3:20255511-35
amp1F4	CAATGGATCTGCGTTGTGGATCATC		Chr3:20255739-63
amp1F5	TGTCTCTTCCACTGTCAAGCCTACT		Chr3:20256090-114
amp1F6	CACATACCTATCCGCTTCTTCACTC		Chr3:20256633-57
amp1F7	TAAGAGGAGATGGTGGCGTTAGAAG		Chr3:20257577-601
amp1R1	GTCTCGTGTCTCCTCTTGTCCTTC		Chr3:20258405-28
amp1R2	GGTGTATGGACCGGCGGCTGA		Chr3:20254997-1116
Primers for detrmining the mutation in the C(450)-154-hy1mutant
HY4D1F	TCCAGTTGTGTTGTGTCGTAAAC		Chr4:5729217-39
HY4D1R	AACTGAGCATCAAACCATGAAGT		Chr4:5729994-1016
HY4F3	TGGCTGGTGCAACGTGATATGGTTA		Chr4:5717060-84
HY4F4	GAAGAGATGGTGGCGAGAGTGTG		Chr4:5713095-117
HY4F5	TGGGAGTTTGGTTGATTCGTGTTGG		Chr4:5731967-91
HY4F6	ACTGTACAAGAGATTCAGCCATGCT		Chr4:5736878-902
HY4F7	TGAAATGCTGAATTGGTTACGCCTT		Chr4:5707055-79
HY4F8	TCAGCAGCAATGTACGTTCTCAATA		Chr4:5697407-31
HY4F9	TTCTACAGGTTGAGGCGGCAGGAG		Chr4:5687549-72
HY4F10	GCCAACGCTTACCAACACAAGTATG		Chr4:5689509-33
HY4F11	CGTACACGGCGCGATTATGAGA		Chr4:5691444-65
HY4F12	CCATCTCACGGATAGCAAGAACAAG		Chr4:5693583-607
HY4F13	TTGTAAGGTCCGACTAGTTGCGTT		Chr4:5695344-67
HY4F14	CTCCTCCACTTCATCCTCTTCTGT		Chr4:5696614-37
HY4F15	TCATGAACTCTCGATCTGGTGATTT		Chr4:5727869-93
HY4F16	AAGTCAGCCTTGCATCGTCCTG		Chr4:5729640-61
HY4F17	CAGTTCATCTCAGTACCAGCCAAGT		Chr4:5731110-34
HY4R3	AGCGCCATTATTTCGAGGAAACG		Chr4:5717558-80
HY4R4	ACCATCTCCACCTCATCAGAACACA		Chr4:5713635-59
HY4R5	ATAGAGATCAATGGCGAGAAGAACC		Chr4:5732654-78
HY4R6	TGTTCGGTAGATGTAGCCACCTTAT		Chr4:5737575-99
HY4R7	ATGGTGGAAACTCGTGGTAGTAAGC		Chr4:5707685-709
HY4R8	GGAACTGTACTGCAACAAGCGATTA		Chr4:5698127-51
HY4R9	CTATTGAGTTGGTACATCTGGCACC		Chr4:5688192-216
HY4R10	CTGGAGCATGACGCTGTAAGAG		Chr4:5689969-90
HY4R11	TGAGAGTAGAGCCGAGTAGAGTAGC		Chr4:5692072-96
HY4R12	TGAACGGAGTTGGAGACATGGTTGG		Chr4:5693885-909
HY4R13	AGATGGTGTGCGTTGATGAGACTTG		Chr4:5695839-63
HY4R14	TGAAGTCCACCGAGATCAATCCCAT		Chr4:5696924-48
HY4R15	ACTACGACGTGTCACATCATAAGAG		Chr4:5728261-85
HY4R16	GGAGCACAATAGCAACCACAACAAG		Chr4:5730223-47
HY4R17	TGGAGTTGGAAGAGAAGGATACGAG		Chr4:5731365-89
HY4U1F	AATTACGGATTTGCCATTCTCTT		Chr4:5721813-35
HY4U1R	GGACATTGAATTTTGTGGGTAAA		Chr4:5722495-517
HY4U2F	CAACCTCAGTTTTCTTCATGGTC		Chr4:5719736-57
HY4U2R	CAGCAAGATTTTTGGAGAGAGAA		Chr4:5720525-47
Primers for detrmining the mutation in the C(450)-139-pid1mutant
PID1-t-F1	CGACTTTGTCCCTCTTCCACCAAACATCTC		Chr2:14593596-425
PID1-t-F2	CTAAGGAGAGGGCCATGCAGATATATATGC		Chr2:14593365-94
PID1-t-F3	GCGAACAGAGGTTGGATTAGAGCAACTCAT		Chr2:14593052-81
PID1-t-R1	GAAGAGAGGGAGAATCGCCGGTGAGGTTGT		Chr2:14591016-45
PID1-t-R2	CGGTGAGGTTGTCTATGACGGAGAGAGTGT		Chr2:14591034-63
PID1-t-R3	TCACCACCGGAGCAATATTCCATAACGATG		Chr2:14591067-96
Primers for detrmining the mutation in the C30-73-gl1mutant
TTG1 TAILF1	GAAGCAGGTAGGGCATGTCAAAGTAGGGCG		Chr5:8374022-51
TTG1 TAILF2	TGAAAGAACCCTCACAGACACGTCATTGGG		Chr5:8373426-55
TTG1 TAILF3	ACGAGACATGGAGAGGCACCATTACCGCCG		Chr5:8373324-53
TTG1 TAILR1	GCGAGAGGGAGCGCAAACCAAACCTACTTA		Chr5:8370917-46
TTG1 TAILR2	GAGGGCATACAGCACAGTCAGCAGTAAACA		Chr5:8371183-212
TTG1 TAILR3	AGCCATTACAGCAAGTGTGAGACCTGTCGC		Chr5:8371416-35
73gl2_1F	GGACAGATTGCGGAGATCGTTGAC		Chr3:6331761-84
73gl2_2R	ATCTCTTGCTGCTGTGCTTGTTG		Chr3:6331266-88
73gl2_3F	GACTCACCATATCCACTCTACGCCA		Chr5:8372655-79
73gl2_4R	CAAGTCTTAACAAAGGCGTATCAGG		Chr5:8372058-82
73gl2_5F	TACGACTGCGTCATTGCACGG		Chr5:25421912-32
73gl2_6R	TAGCGAATAGTGGCATACCTTATCA		Chr5:25421484-508
Primers for detrmining the mutation in the C30-108-hy1mutant
HY4-t108-4F	ACTTCTGGCTCGTGCTTGGTCTCCTGGATG		Chr4:5725130-59
HY4-t108-5F	TCATCTTGTTCGGATCAAACAGGTCGCGTG		Chr4:5725304-33
HY4-t108-6F	GGCCGGACTGGATATCCGTTGGTCGATG		Chr4:5725518-45
HY4-t108-4R	GGGAACTGCTCTGAGTACCCTGGAGACCAC		Chr4:5726426-55
HY4-t108-5R	GACTATGCCTCCGCTTCTTTCTCTCCTTCC		Chr4:5726391-420
HY4-t108-6R	TCTCCGCTGCTGAGCTTGGTTGGTGT		Chr4:5726263-88
HY4-t108-seqR1	GCCATCGCCTTACGTATTCACCATT		Chr4:5725794-818
HY4-t108-seqF1	GCTCGTAGTTGAACCTTGGGATGGG		Chr3:14198304-28
HY4-t108-seqF2	GTTGGTGGAGCGATTTGTCTGGTTA		Chr3:14198968-92
HY4-t108-seqR2	AGGTGGAAGAAGAGGAGACTCAGG		Chr4:5724940-63
HY4-t108-ch3F1	GGCAACGGATATCTCGGCTCTC		Chr3:14199765-86
HY4-t108-ch3R1	CGGTACTTGTTCGCTATCGGTCT		Chr3:14200437-59
